# Supplementary material for: Comparative Characterization and Pathogenicity of a Novel Porcine Epidemic Diarrhea Virus (PEDV) with a Naturally Occurring Truncated ORF3 Gene Coinfected with PEDVs Possessing an Intact ORF3 Gene in Piglets
Source: Viruses. 2021 Aug 7;13(8):1562. doi: 10.3390/v13081562 (PMC8402686; doi:10.3390/v13081562)
Supplement: Supplementary file 1 [file viruses-13-01562-s001.zip]

Archive with 1 entries (1 files):
- viruses-1328270-supplementary.pdf
